# Supplementary material for: Normalization of the ATP1A1 Signalosome Rescinds Epigenetic Modifications and Induces Cell Autophagy in Hepatocellular Carcinoma
Source: Cells. 2023 Sep 27;12(19):2367. doi: 10.3390/cells12192367 (PMC10572209; doi:10.3390/cells12192367)
Supplement: Supplementary file 1 [file cells-12-02367-s001.zip]

Archive with 1 entries (1 files):
- cells-2579243-supplementary.pdf
